# Supplementary material for: Deep Eutectic Solvent Coated Cerium Oxide Nanoparticles Based Polysulfone Membrane to Mitigate Environmental Toxicology
Source: Molecules. 2023 Oct 19;28(20):7162. doi: 10.3390/molecules28207162 (PMC10609010; doi:10.3390/molecules28207162)
Supplement: Supplementary file 1 [file molecules-28-07162-s001.zip]

Archive with 1 entries (1 files):
- molecules-2634216-supplementary.pdf
